# Supplementary material for: Uncovering Phenotypes in Sensorineural Hearing Loss: A Systematic Review of Unsupervised Machine Learning Approaches
Source: Ear Hear. 2025 Aug 7;46(6):1401–11. doi: 10.1097/AUD.0000000000001696 (PMC12533775; doi:10.1097/AUD.0000000000001696)
Supplement: Supplementary file 2 [file aud-46-1401-s002.xlsx]

## Sheet: Data Extraction Template
Publication details					Methods						Dataset Details										Dataset Processing					Model Details				Validation			Results						Discussion
Author	Title	Year	Publisher	Country	Study Design	Research Question/ Aims	Primary outcome(s)	Secondary outcome(s)	Inclusion Criteria	Exclusion Criteria	Data Source	Data source	Sample Size	Age range	Proportion/no male	Other demographic details	type of hearing loss	severity of hearing loss	data availability	code availability	Data split: train/valid/test	Features	Feature transformation	Dimensionality Reduction	data missingness	Clustering Method	Cluster Number selection method	Hyperparameters	Hyperparameter tuning	Internal-validation e.g. multiple initialisations, bootstrapping, cross-validaiton	External validation	Data used to assess cluster validity e.g. cluster assignment and risk of dementia	Cluster number	Cluster characteristics	Internal Validation	External Validation	Data used to assess cluster validity	Other outcomes	Limitations	Challenges	Recommendations for future	Poor practices	good practices

## Sheet: Complete data extraction
Publication details					Methods						Dataset Details										Dataset Processing					Model Details				Validation			Results						Discussion
Author	Title	Year	Publisher	Country	Study Design	Research Question/ Aims	Primary outcome(s)	Secondary outcome(s)	Inclusion Criteria	Exclusion Criteria	Data Source	Data source	Sample Size	Age range	Proportion/no male	Other demographic details	type of hearing loss	severity of hearing loss	data availability	code availability	Data split: train/valid/test	Features	Feature transformation	Dimensionality Reduction	data missingness	Clustering Method	Cluster Number selection method	Hyperparameters	Hyperparameter tuning	Internal-validation e.g. multiple initialisations, bootstrapping, cross-validaiton	External validation	Data used to assess cluster validity e.g. cluster assignment and risk of dementia	Cluster number	Cluster characteristics	Internal Validation	External Validation	Data used to assess cluster validity	Other outcomes	Limitations	Challenges	Recommendations for future	Poor practices	good practices
Lee et al	Using cluster analysis to classify audiogram shapes	2010	International journal of audiology	Taiwan	Retrospective cohort		To design a classification system to improve audiogram shape recognition using cluster analysis.	NA	Patients > 30 years of age to reduce bias towards normal audiograms Symmetrical SNHL: inter-aural thresholds within 15 dB	<30 years of age CHL or mixed hearing loss Asymmetric HL >=15dB at >=2 freq	Hospital records - single site - capital city teaching hospital	Audiograms - data of the better hearing ear was used	1633	30 - 94 mean 59.8 +/-12.4	M: 719, F: 914	Not given	symmetric SNHL	37dB -+/- 23 M (m) 26dB +/-19- F (m)	Not stated	Not stated	NA	0.25, 0.5, 1, 2, 4 and 8kHz	All data were transformed so that .25Hz was 0dB - not clear why this was	NA	not reported - I presume no missing data	K-means	Difficult to follow - combination of mean square errors, F statistic from ANOVA and rule of simplicity. Arbitary decision to not look beyond 12 clusters as no clinically meaningful solution was present . Clinically signficant	Not specified besides K	F statistic for k	Not done	Not done except clnical validation	NA	11	Not reported	Not done	Not done - ad hoc clinical interpreations the 11 shape solution was first to detect 4khz notch and cluster 12 did not add unique information to 10 ot 11	Not done	nil	High proportion of patients with asymmetric HL that were excluded so authors state there may be more than 11 clusters in real-work population They state hierarchical model better than K means but dataset too large for former Loss of severity info due to transformation		Need to explore association of the shapes with diseases Need to address hearing loss severity which this study overlooks by the trandormation method Need to explore demographic distribution of the clsuters explore whether the peak 8kHz dip of AMCLASS is a subtype of the 8kHz dip	1. unlear why all audiograms were transformed so that "250" was 0 - authors state "to ensure baseline homogeneity" - this means that only shape independent to severity but shape is critical 2. cluster number determination weak 3. hyperparameter tuning not present
Watanabe	Analysis of auidgram shape in patients with idiopathic SSNHL using a cluster analysis	2018	ENT Journal	Japan	Cohort study retrospective		1. To classify auidogram shape in ISSNHL	2. To assess whether the clustering can predict prognosis	ISSNHL: - Sudden, sensorineural HL of unknown origin meeting Survey Research Group of Sudden Hearing Loss deignated by the Japanese Ministry of Health : sudden, SNHL, idiopathic + often tinnitus+ maybe dizziness/nausea/vomiting	Not specified - likely no tmeeting ISSNHL criteria described in the inclusion criteria	Hospital records	Audiograms	115	11 to 84 mean 53.3	M: 56, F: 59	duration of hearing loss pre treat presence/absence tinnitus vertigo diabetes nystagmus canal paresis mean hearing in unaffected ear	Sudden SNHL - all patients inpatients	No thresholds given outside of the cluster-specific means	Not stated	Not stated	NA	Not specified but inference from PTA image: 0.125, 0.25, 0.5, 1, 2, 4 and 8kHz	NA	NA	where 105/115 patients had complete data for the 10 variables - for log reg not for clustering	Hierarchical	Not specified	Not specified	Not specified	Not done	Not done	Mean hearing improvement per cluster	4	no diff in median age, sex, presence of tinnitus, vertigo, diabetes or duration of hearing loss to the time of treatment diff: nystagmus but not speficied which cluster(s) had it more	Not done	Not done	Sig difference in prognosis/ treatment response between the 4 different clusters in terms of recovery of hearing. Cluster 1 had best prognosis, followed by 2,3,4.	Nil	Uncertainty regarding optimal number of clusters Need for validation		Further work needed to clarify underlying aetiologies of the subtypes	1. did not specify follow-up time 2. no description of model including hyperparameters, how cluster number was determined 3. nystagmus should be stated by cluster	covariate analysis clusters characterstics use of secondary model using the clustering as the input which has shown prognostic value
Parthasarathy	Data-driven segmentation of audiometric phenotypes across a large clinical cohort	2020	Scientific Reports	USA	Retrospective cohort		1. To identify SNHL audiograms clusters and describe their prevalence within a large sample of clinical and normative patients.	To see how cluster membership of an ear relates to the other ear	test freq: 0.25,.5,1,2 ,4,8 NHANES also included 3 and 6 - NHANES didn’t have 0.25 so they didn’t impute Years: 1993-2016 English language	AB gap >= 20dB at one freq AB gap >=15dB at 2 cons freq >=85dB NHL at freq <=2kHz Age: 18-80 Visit: 1st Ears: L + R	Hospital records MEE, public dataset NHANES	Audiograms	MEE: 132504 NHANES: 15,340	18-80 63% of the sample >50 years	F: 51-54% as function of age range	Diagnosis from clinic notes in 119,518 records but these not looked at within the cluster analysis.	SNHL	No numerical thresholds provided - visualisation of average hearing thresholds provided as function of decade of age for MEE + NHANES	Not stated	Not stated	NA	500, 1000, 2000, 3000, 4000, 6000 and 8000 Hz	linear interpolation of all the audiograms at 3000 Hz and 6000 Hz test frequencies in the MEE dataset to account for the missing data points	NA	Linear interpolation for missing 3 and 6kHz frequencies in MEE dataset	GMM	BIC/AIC using elbow method	Yes	No hyperparameters seem to be set a priori	Not done	Yes using other dataset NHANES however this was inapprioriate as NHANES cannot categorise patients with SNHL given BC not measured	NHANES	NHANES: 6, MEE: 11	Age: M1 and M2 lowest median age, M6 + M10 highest Clusters with normal hearing, M1/3, flat thresholds (M9), or mixed type (M6,10) were most symmetrical Sex: M2, 5 + 8 M > F otherwise all other clusters within 15% of one another	Not done	Done using NHANES dataset but performed qualitatively - 6 matching phenotypes from MEE	NHANES dataset - found 6 overlapping subtypes with NHANES but tis was assessed qualitatively.	Between ear symmetry. Clusters with predominantly normal thresholds (M1, M3), flat threshold loss (M9) or mixed types (M6, M10) had the most symmetry. Cluster types with a notch-type (M2) or steeply sloping high frequency loss (M4, M5, M7, M8) had the least co-occurrence between ears, likely reflecting asymmetric noise damage.	substantial heterogeneity within types, underscoring the need to pull in additional markers of hearing loss such as environmental overexposure history, or genetic risk factors harder to assign underlying causes to each cluster using GMM		1. Need to pull in other markers of hearing loss to better characterise hearing status.	1. NHANES does not include BC measures 2. BIC used but no inflection point found for MEE dataset 3. posterior probability used for cluster number but need to know probability each sample is in its assigned cluster and that this is much higher than the probability of belonging to any other cluster 4. qualitiative analysis of reproducibiility of clusters between the 2 datasets 5. Use of pre-existin…
Sanchez Lopez R	Data-Driven Approach for Auditory Profiling and Characterization of Individual Hearing Loss	2018	Trends in Hearing	Denmark (Thorup), Spain (Johan)	Retrospective cohort		1. To identify patterns in hearing impaired dataset using archetypal analysis 2. their description: to achieve a new hearing loss characterisation strategy based on 2 hearing loss distortion types that takes suprathreshold performance into account and is based on functional tests reflecting auditory perception	1/. To identify which outcome measures are most relevant to classify patients into the 4 subtypes ientified in 1 use supervised machine learning (decision tree) 2. their version: to propose a new statistical analysis protocol that can be used to re-analyse existing datasets to improve and optimise such characterisation	2 pre-existing datasets used - this is only inclusion criteria. Johannseon - Salamanca: SNHL (ABG <=15dB at 1 one freq and <=10dB at any other freq) + normal tymp, symmetrical BL SNHL, recruitable for HA, age 18-80, native Danish Thorup: SN high freq HL, bilateral HA	Both: users that did not compelte >3 tests Thorup: CHL, asymmetry >15dB, asymmetry speech discrimination >20%	Johan - Recruited for HA study, Thorup not given any details	Audiograms Thorup: spectral + temporal resolution; inter-aural phase difference frequency thresholds, speech in noise, reading-span, speech in quiet, binaural pitch test, most comfortable level Johannesen: speech in noise, frequency modulation detection threshold, temporal masking curve experiment	Johannesen: 68 (67 HI 1 NH) Thorup HI: 29 Thorup NN: 26	Johannesen: 25-82, median 61 Thorup HI: 52-80 (mean 68.4) Thorup NN: 41-70 (mean 55.8)	Johannesen: M: 43, F: 25 Thorup: HI: M: 16, F: 13 Thorup: NN: M:8, F: 18		SNHL and normal hearing - better ear only	Thorup: low freq: 24 dB HL ± 6 dB, high freq: 55 dB HL ± 6 dB Johannesen: low freq: 37 dB HL ± 12 dB, high freq: 58 dB HL ± 12 dB	Not stated	Not stated	NA	Final features after PCA: Thorup PC1: HL-low freq, HL-high freq, SRT in quiet, SRT in noise using international speech test signal PC2: word discrimination, low freq most comf level, BP dichotic condition, BP dichotic _ dichotic. Johan PC1:HL-high freq, outer hair cell loss at high freq, inner hair cell loss at high freq, basilar mem compression at high freq. PC2: HL-low freq, FMDT, low freq oute…	Transformation of values such that the 25th percentile equaled −0.5 and the 75th percentile equaled + 0.5 in order that good scores had positive values and bad had negative Mean values used for PTA freq <=1Khz and >1kHz	Yes - PCA - used to keep variables strongly correlated with 1st principal comp and 2nd principle comp (how do they define the principle compon to correlate the tests with?) - they say these variables were used rather than directly using the PCs (this seems wrong). They decided which variables to keep using leave-one-our cross-validation - they left 1 variable out and calculated the variance expla…	if 3 or fewer tests completed, participants were excluded from the study - unclear what happened to missing values beyond this	Archetypal analysis - each individual assigned to 1 of 4 clusters based on how similar they are to the 4 extreme exemplars of each archetype	Not described - this seems to be set completely a priori from their hypothesis. Also Study 2 does not show clear groups into these 4 clusters (no stats given just plot) but study 1 does show people cluster into the 4 groups)	Not specified	Not specified	Not done	Not done	Not done	4	Only reported in terms of performance on Distortion Type I and Type II tests. Nothing else whatsoever. In thorup, dimension 1 explained 63.3% of variance and more related to audibility in low and high freq, dimension 2 explained 17% of variance and related to binaural processing. In Johan study, dimension 1 related to high freq processing and explained37.2% of variance whereas dimension 2 low fre…	Not done	Not done	Not done	Part 2 was supervised learning model using decision tree to classify patients into the clusters found by the UML model. Used 5-fold cross-validation performed 10 times. No mention of hyper-parameter tuning. Also despite having so many tests they restrict the DT to 3 nodes so it is more efficient - not explained properl. They do not show how they arrived at which variables to include. 95% sensitiv…	The 2 studies had different hearing loss severity patients as Thorup had 50% with near normal hearing Both studies had different battery of tests Outliers may be considered to represent the archetypes Patients that do not correspond to any archeytpe are not well clustered		look at other methods use cognition measures as well as as physiological measures of hearing loss e.g. ABR apply method to other datasets to assess validity including greater representation of different hearing loss	1. using SML to predict clusters using the same data that was input into the UML model 2. atypical method of using PC - many issues with this 3. PTA changed to 2 value measure using mean of freq <1 and >=1 - aggregate into threshold - then ran a pca 4. no attempt to characterise clusters in terms of sex/ age or any other factors 4. cherry picking of which variables to include in SML model without…
Luo	Association of GRM7 Variants with Different Phenotype Patterns of Age-Related Hearing Impairment in an Elderly Male Han Chinese Population	2013	PLOS One	China	case-control		TO verify GRM7 variants in an elderly Han population with ARHI	To explore the association of GRM7 polymorphisms with different audiogram phenotype patterns of ARHI categorized via K-means cluster analysis GRM7 polymorphisms with different audiogram phenotype patterns of ARHI categorized via K-means cluster analysis	men, aged 70-100, with symmetric snhl (average (PTA) of 0.5 kHz, 1 kHz, 2 kHz, and 4 kHz > 25 dB HL)	AOM, COM, congenital otological abnormalities, menieres, VS, ramsay hunt, sudden snhl, post-meningitis, CI, NIHL, other general hearing loss, drug-induced HL, head injury, CHL, asymmetric HL >=20dB at 2 freq, noise dips >20dB between 4-8khz, hearing loss <30years of age onset	x2 Health centres affiliated with Shanghai university hospital	Audiogram - better ear only	982, 324 with normal	71 to 100 80.84±5.45	all male	Single nucleotide polymorphisms (SNPs) of the Glutamate metabotrophic receptor 7 gene (GRM7) all patients same ethnicity HAN hearing loss history, noise exposure, ototoxic drug exposure central obesity, cvd,HTN, DM, dyslipidaemia, CKD,COPD, anaemia, osteoporosis	Symmetric SNHL - ARHI: mean > 25 dB HL at 0.5 kHz, 1 kHz, 2 kHz, and 4	44.02±13.52 dB HL at 0.5, 1, 2, and 4kHz	not specified	not specified	NA	AC: 0.25, 0.5, 1, 2, 4, 6, 8 kHz , BC:0.5, 1, 2, and 4 kHz	All data were transformed so that .25Hz was 0dB - not clear why this was - impact Shapes with different thresholds, but with the same configuration, were categorized into one subtype shape	No	not reported	K means	maximal F statistics and minimal mean square errors	No just cluster number. States 7-12 cluster solutions assessed	Not specified	Evaluation qualitatively using AMCLASS classification howeve the final 11 subtypes are organised into 4 amclass subtypes	not done	Looked at genotype data: found that OR of genotype TT was significantly different in both the SL and AL audiogram pattern subgroups compared with the control group (Padjusted= 9.41E-05, ORadjusted= 1.945, 95%CI= 1.393~2.715, Padjusted= 0.000109, ORadjusted= 1.915, 95%CI= 1.378~2.661 respectively).The adjusted OR of the TT genotype was not significantly different from the control group in either t…	11	reported in terms of age,+ genotype	Not done	Qualitative comparison with AMCLASS	genotype data	genotype data - found the odds of TT genotype much higher in AL and SL subtypes (2/4 of the subtypes) compared to the other genotype. This was not the case for the other 2 genotypes No diff in the odds of any other comorbidities when comparing the 4 subtypes with the healthy control group	Not discussed		More use of k-means as method to identify audiogram defined subtypes in arhi gene studies	1. unclear why data transformed as such 2. 11 clusters found but these divided and assessed sa 4 AMCLASS groups - example of mixing data-driven and human driven approaches 3. propogating the more method of lee et all - highlights need for higher standard of AI research 4. only male + elderly participants from 1 ethnic group - limited generalizability 3. perpetuation of flawed method from lee et a…
Wang	Audiometric Phenotypes of Noise-Induced Hearing Loss by Data-Driven Cluster Analysis and Their Relevant Characteristics	2021	Frontiers in medicine	China	Cross-sectional prospective cohort		To classify NIHL amongst factory workers using cluster analysis	To identify factors/ characteristics of cluster members	(1) completed questionnaire and audiometric data, (2) no history of otological injuries or diseases, (3) no family history of hearing loss, (4) no history of ototoxic drug use, (5) no profound hearing loss (average threshold at 0.5–2 kHz frequencies >70 dB HL in any ear), and (6) no perforation of tympanic membrane or abnormal tympanogram.	converse of inclusion criteria	steel Factory workers at 2 sites in china	Audiograms	10307 dataset 1: (n = 6,631) Dataset 2:(n = 3,676)	16-60, mean 34.5 (8.8), dataset 1: 36.2 (8.6) dataset 2: 31.4 (8.3)	M: 88.9%, dataset 1: 88.3, dataset 2:90	race, job type, working time-length, hearing protection device use, personal earphone use, cigarettes, alcohol, noise exposure, auditory-related symptoms (hearing difficulty and tinnitus), BMI, measure of noies exposure note: the 2 datasets differeed in terms of age, sex, cne, bmi, hearing diffiuclty, tinnitus, hpd,earphone, alcohol, and hearing loss	NIHL however criteria may include CHL as BC not reported		further queries can be directed to the corresponding author	not specified		0.5, 1, 2, 3, 4, 6, and 8 kHz AC only	No	No	not reported	K means	within cluster sum of squares (WSS)	k only	Not specified - just that 2-15 clusters trialled using WSS	yes - repeated the cluster analysis for each of the 2 datasets and again for the total dataset	Not done	Not done	4	yes in terms of hearing severity and all other variables used to characcterise the 4 profiles e.g. 1-8 and 3-h hz notched types were sign older, more male, worse hearing, greater noise exposure, + more tinnitus than the other 2 types	Not done	Yes - 2 different datasets from different settings: 94.5% of the audiograms in the total dataset were clustered in the same clusters as in the distinct dataset cluster analysis	Not done	Investigated which phenotypes were explicitly associated with CNE once confounders taken into consideration - CNE unrelated to the 4-6kHz subtype but related to all others.. Also Multinomial logistic regression models of audiometric phenotypes using explanatary variables found to be different across the subtypes: age, CNE, sex, hearing difficulty, tinnitus, HPD,earphone, tobacco, alcohol.	single area of china, cannot claim subtypes represent distinct aetiologies, cannot confirm causal inference of noise causing hearing loss although all employees should have had pre-start hearing test performed			1. SNHL not selected explicitly in inclusion criteria - abnormal tympanograms excluded and reference that most NIHL is high freq SNHL but only AC performed for PTA. 2. Inflection point for optimum cluster number however not a true inflection point- xluster number questionable	#NAME?
Sanchez-Lopez R, Fereczkowski M, Neher T, Santurette S, Dau T. Robust	Robust Data-Driven Auditory Profiling Towards Precision Audiology	2020	Trends in Hearing	Denmark	Retrospective cohort		To address deficits in earlier study - a new dataset was used with more diverse HI and to use a battery of tests that tested several aspects of auditory processing whilst being clinically efficient				Academic clinical database from 3 institutions	Bear test battery: 10 tests measuring 6 aspects of hearing: PTA, fixed-level freq threshold, adaptive categorial loudness scaling, speech in quiet, speech in noise, max freq for IPD detection, binaural pitch processing, extended binaural audiometry in noise, spectrosensitivity temporal, extended audiometry in noise	75	59 and 82 years (median: 71 years)	F: 38, M: 37	70	Symmetrical SNHL (70), normal 5		available publically			26 different outcomes from the 10 tests.	the data were normalized between the 25th and 75th percentiles, such that the 25th percentile corresponded to a value of –0.5 and the 75th to a value of 0.5 -data divided into low-freq cat <=1khz and high freq >1khz comment that data were cleaned following 'KDD' principles to remove outliers or unreliable data and an example given of SiN being performed at lower levels than recommended procedure	audiograms reduced to 2 averages across low (1kHz) and high freqs (>1kHz). Then PCA into 2 components composed of variables highly correlated with one another. Stated that 3,4,5 variables could be found per PC. Same process of 5-fold cross validation with leave 1 out and assess the amount of variance explained by the remaining variables - if it was higher than that variable was removed. Also if p…	removal of missing data and data consiered to be unreliable was treated as missing and removed however also states imputation using Spring method - not clear in which situation this was used	Archetypal analysis - user assigned one of the 4 archetypes based on their weights (weight added to 1 across al l4 archetypes). If a weight did not reach >0.51 then the person was unassigned	no metric given - just advised 4 selected to improve the interpretability of the results. If weight >0.5 person assigned to that profile, if less than this then the 2 highest weights compared and if one >0.1 than the 2nd highest person assigned to the higher weight group	No	not specified	yes bagging across 1000 iterations using 83% of the original dataset for each of the 3 UML steps (dimensionality reduction, archetypal analysis, profile identification). For dimensionality reduction, in addition to bagging the number of variables used in the PCA was randomly iterated from 6,8 or 10. Step 3, profile assignent - the probabilities were updated of an individual belonging to each prof…	not done		4	Info that profile A + C were common profiles. Profiles also described in terms of performance across each of the tests including audiometric profiles and SRT performance per group	1000 bootstraps with 83% of the data	no done	not done	DT to identify archetype profile using the tests used to define the clustes. For some reason audiogram excluded from this. Alsoperformed logistics regression to idfind associations between the distortion types and the tests. For some reason 2 variables were excluded in this analysis and so were people who were unclassified. Distortion type 1 associated with HF elevated thresholds, reduced TMR, in…	unfeasbile to run bear battery in clinical practice need to explore whether straitfying patients in the way the model suggests is meaningful otoacoustic emissions and auditory evoked potentials not included constrained to 4 dimensions by the hypthesis patient group are older with symmetrical snhl - narrow group may need to stratify by audibility to reveal suprathreshold deficits that are lost		need to explore whether straitfying patients in the way the model suggests is meaningful need to make fewer variables so it is clinically practical need to explore congitive factors in the model extend to higher dimensions include more heterogenous patient population include speech intelligibility - langugage independent tests were prioritised in this study	unclear why bootstrapping method performed in this manner: 83% of the data, 1000 times across each stage? arbitary decision to include weight of 0.1 in uncertain cases to assign the person to a profile if weight 0.1 higher than the other case. Unclear why probability of belonging to each archetype updated after each iteration why was the number of variables in each PC set to either 3,4 or 5 when …
